# Supplementary material for: Cherubism: An African-Focused Review
Source: Children (Basel). 2026 Feb 20;13(2):295. doi: 10.3390/children13020295 (PMC12940062; doi:10.3390/children13020295)
Supplement: Supplementary file 1 [file children-13-00295-s001.zip]

Archive with 1 entries (1 files):
- children-4085002-supplementary.pdf
